# Supplementary material for: Comparison of Primary Human Osteoblast-like Cells and hFOB 1.19 Cells: Contrasting Effects of Proinflammatory Cytokines
Source: Cells. 2025 Aug 15;14(16):1264. doi: 10.3390/cells14161264 (PMC12384873; doi:10.3390/cells14161264)
Supplement: Supplementary file 1 [file cells-14-01264-s001.zip]

Archive with 1 entries (1 files):
- cells-3735366-Supplementary.pdf
